# Supplementary material for: Serum Biomarkers in Carotid Artery Disease
Source: Diagnostics (Basel). 2021 Nov 18;11(11):2143. doi: 10.3390/diagnostics11112143 (PMC8619296; doi:10.3390/diagnostics11112143)
Supplement: Supplementary file 1 [file diagnostics-11-02143-s001.zip]

Archive with 1 entries (1 files):
- diagnostics-1431879 supplementary.pdf
